# Supplementary material for: Functional analysis of Parabacteroides distasonis F4: a novel probiotic strain linked to calf growth and rumen fermentation
Source: J Anim Sci Biotechnol. 2025 Apr 4;16:50. doi: 10.1186/s40104-025-01182-0 (PMC11969818; doi:10.1186/s40104-025-01182-0)
Supplement: Supplementary file 1 — Additional file 1: Table S1. The information and compositions of the seven culture-medium. Table S2. The 16S rDNA sequence of P. distasonis F4. Table S3. 85 whole-genome sequences of P. distasonis. Table S4. The KEGG functional categories for 213 core genes within P. distasonis. Table S5. Nutrient composition of Milk replacer and stater of in vitro fermentation. Table S6. Total gas production and pH over 48 h with varying substrates and treatments. [file 40104_2025_1182_MOESM1_ESM.xlsx]

## Sheet: Table S1
Table S1 The information and compositions of the seven culture-medium
Name	Compositions
Fastidious Anaerobe Agar (FAA)	Peptone 15 g/L, yeast extract 10 g/L, sodium thioglycolate 0.5 g/L, sodium chloride 2.5 g/L, AGAR 0.75 g/L, cysteine hydrochloride 0.5 g/L, heme chloride 0.005 g/L, sodium bicarbonate 0.4 g/L, azazine 0.001 g/L, vitamin K 0.0005 g/L
PYG Broth (PYG)	Peptone 20.0 g/L, glucose 5.0 g/L, yeast extract 10.0 g/L, sodium chloride 0.08 g/L, cysteine hydrochloride 0.5 g/L, calcium chloride 0.008 g/L, magnesium sulfate 0.008 g/L, dipotassium hydrogen phosphate 0.04 g/L, potassium dihydrogen phosphate 0.04 g/L, sodium bicarbonate 0.4 g/L, agar 15.0 g/L, hemin chloride (5 mg/mL) 5 ml/L, vitamin K1 1 ml/L
MRS Medium (MRS)	Peptone 10.0 g/L, beef powder 8.0 g/L, yeast powder 4.0 g/L, glucose 20.0 g/L, dipotassium phosphate 2.0 g/L, diammonium hydrogen citrate 2.0 g/L, sodium acetate 5.0 g/L, magnesium sulfate 0.2 g/L, manganese sulfate 0.04 g/L, agar 14.0 g/L, Twain 80 1.0 g/L
Brain Heart Infusion Broth (BHI)	Peptone 10.0 g/L, dehydrated calf brain Infusion 12.5 g/L, dehydrated buffalo heart infusion 5.0 g/L, sodium chloride 5.0 g/L, glucose 2.0 g/L, disodium hydrogen phosphate 2.5 g/L, agar 15.0 g/L
Reinforced Clostridium Medium (RCM)	Peptone 10.0 g/L, beef powder 10.0 g/L, yeast powder 3.0 g/L, glucose 5.0 g/L, soluble starch 1.0 g/L, sodium chloride 5.0 g/L, sodium acetate 3.0 g/L, L-cysteine hydrochloride 0.5 g/L, agar 15 g/L
Columbia blood plate	Special peptone 23.0 g/L, starch 1.0 g/L, sodium chloride 5.0 g/L, agar 10.0 g/L, 5% sterile defibrillated horse blood
Wilkins-Chalgren Agar	Enzymatically hydrolyzed casein 10.0 g/L, animal tissue digest 10.0 g/L, yeast extract 5.0 g/L, dextrose 1.0 g/L, sodium chloride 5.0 g/L, L-arginine 1.0 g/L, sodium pyruvate 1.0 g/L, blood crystal element 0.005 g/L, menadione 0.0005 g/L,agar 10.0 g/L

## Sheet: Table S2
Table S2 The 16S rDNA sequence of P. distasonis F4
Strain	Sequence
Parabacteroides distasonis F4	GCCGATCCTTTCGGTTACGGACTTCAGGTACCCCCGGCTCCCATGGCTTGACGGGCGGTGTGTACAAGGCCCGGGAACGTATTCACCGCGCCATGGCTGATGCGCGATTACTAGCGAATCCAGCTTCACGGAGTCGGGTTGCAGACTCCGATCCGAACTGAGACGTGGTTTGGGGATTCGCTCCCTGTCGCCAGGTGGCTTCCCTTTGTCCACGCCATTGTAACACGTGTGTCGCCCCGGATGTAAGGGCCGTGCTGATTTGACGTCATCCCCGCCTTCCTCGCAGCTTACGCTGGCAGTCCCACCAGAGTCCTCAGCATCACCTGTTAGTAACTAGTGGCAAGGGTTGCGCTCGTTATGGCACTTAAGCCGACACCTCACGGCACGAGCTGACGACAA…

## Sheet: Table S3
Table S3 85 whole-genome sequences of P. distasonis
BioSample ID	AssemblyAccession	AssemblyName	collection_date	geographic_location	isolation_source	host	GenomeSize	TotalUngappedLength	NumberOfContigs	ContigN50	GenomeCoverage	ContigL50
SAMN14558276	GCF_012843465.1	ASM1284346v1	2018-03-03	Germany	feces	Pig	5104989	5104989	35	385130	290.0x	5
SAMN12905036	GCA_014870645.1	ASM1487064v1	2015-04/2016-09	Australia	feces	Homo sapiens	4546919	4546919	53	120600	65.4x	11
SAMN12372652	GCF_018279895.1	ASM1827989v1	2024-11-17	Ireland	feces	Homo sapiens	5348976	5348976	2	5344828	54.0x	1
SAMN16451200	GCF_018288975.1	ASM1828897v1	2024-05-09	USA	feces	Homo sapiens	5328687	5328687	2	5225576	341.0x	1
SAMN16451192	GCF_018289335.1	ASM1828933v1	2024-05-09	USA	feces	Homo sapiens	5311305	5311305	3	5196994	366.0x	1
SAMN16451183	GCF_018292145.1	ASM1829214v1	2024-05-09	USA	feces	Homo sapiens	5062790	5062790	1	5062790	321.0x	1
SAMN12147420	GCF_018784125.1	ASM1878412v1	missing	Ireland	feces	Homo sapiens	4988964	4987900	112	171982	104.7x	8
SAMN12147419	GCF_018784195.1	ASM1878419v1	missing	Ireland	feces	Homo sapiens	5306285	5305085	204	141474	86.6x	13
SAMN18355304	GCA_019012645.1	ASM1901264v1	not applicable	Australia	mucosal tissue from Crohns disease patient	Homo sapiens	4438011	4438011	50	152202	6.2x	8
SAMN18355273	GCA_019013285.1	ASM1901328v1	not applicable	Australia	mucosal tissue from Crohns disease patient	Homo sapiens	4848816	4848816	72	96021	9.7x	16
SAMN15546933	GCF_020091445.1	ASM2009144v1	1987	USA	Biopsy	Homo sapiens	5562109	5562109	2	5463868	448.0x	1
SAMN22167588	GCF_020555045.1	ASM2055504v1		USA	fecal sample	Homo sapiens	5289475	5289475	92	237162	100.0x	8
SAMN22167422	GCF_020560995.1	ASM2056099v1		USA	fecal sample	Homo sapiens	5325437	5325437	275	155757	100.0x	12
SAMN22167421	GCF_020561035.1	ASM2056103v1		USA	fecal sample	Homo sapiens	5288700	5288700	96	185200	100.0x	10
SAMN22167420	GCF_020561125.1	ASM2056112v1		USA	fecal sample	Homo sapiens	5297102	5297102	109	185200	100.0x	10
SAMN22167419	GCF_020561185.1	ASM2056118v1		USA	fecal sample	Homo sapiens	5311315	5311315	209	175617	100.0x	11
SAMN22167410	GCF_020561405.1	ASM2056140v1		USA	fecal sample	Homo sapiens	5335668	5335668	314	175617	100.0x	11
SAMN22167405	GCF_020561465.1	ASM2056146v1		USA	fecal sample	Homo sapiens	5287400	5287400	94	184730	100.0x	10
SAMN22081885	GCF_020687325.1	ASM2068732v1	2020-11-08	Germany	feces	Homo sapiens	5157267	5157267	86	116126	49.0x	16
SAMN22167643	GCF_020709115.1	ASM2070911v1		USA	fecal sample	Homo sapiens	5305604	5305604	186	162478	100.0x	11
SAMN22167638	GCF_020709145.1	ASM2070914v1		USA	fecal sample	Homo sapiens	5380644	5380644	315	262403	100.0x	8
SAMN22091662	GCF_020735945.1	ASM2073594v1	Unknown	Germany	missing	Unknown	4812066	4812066	1	4812066	1110.8x	1
SAMN21194309	GCA_020809955.1	ASM2080995v1	2015-07-21	China	feces	Chicken	4374969	4374969	130	53155	739957.0x	26
SAMN06473660	GCF_002160095.1	ASM216009v1	2016	Unknown	caecum	Chicken	5132535	5132535	62	189480	414.0x	8
SAMN23483497	GCA_021626765.1	ASM2162676v1	2018-09-22	South Africa	stool	Homo sapiens	4657341	4656881	110	91580	72.0x	17
SAMN23483791	GCA_021629485.1	ASM2162948v1	2018-09-21	South Africa	stool	Homo sapiens	3290874	3287334	1566	2666	6.0x	404
SAMN20300830	GCA_022713185.1	ASM2271318v1		USA	stool sample	Homo sapiens	5290661	5290661	212	128719	166.4x	13
SAMN20300723	GCA_022714905.1	ASM2271490v1		USA	stool sample	Homo sapiens	4726257	4726257	215	37861	243.5x	40
SAMN20300678	GCA_022715695.1	ASM2271569v1		USA	stool sample	Homo sapiens	5177478	5177478	189	118867	198.6x	15
SAMN20300919	GCA_022718835.1	ASM2271883v1		USA	stool sample	Homo sapiens	4854783	4854783	255	32104	238.3x	49
SAMN20301735	GCA_022724715.1	ASM2272471v1	2015-07-20	Mozambique	stool sample	Homo sapiens	4541221	4541221	782	10895	224.6x	131
SAMN20301856	GCA_022728815.1	ASM2272881v1	2016-06-28	Mozambique	stool sample	Homo sapiens	4492869	4492869	333	22812	557.6x	61
SAMN20302114	GCA_022733695.1	ASM2273369v1	2016-09-19	Mozambique	stool sample	Homo sapiens	4457908	4457908	295	24365	331.1x	51
SAMN20302096	GCA_022734055.1	ASM2273405v1	2016-08-21	Mozambique	stool sample	Homo sapiens	4720210	4720210	126	101503	365.6x	17
SAMN20302082	GCA_022734315.1	ASM2273431v1	2016-08-22	Mozambique	stool sample	Homo sapiens	4690507	4690507	420	18036	453.2x	77
SAMN20301978	GCA_022735475.1	ASM2273547v1	2016-11-30	Mozambique	stool sample	Homo sapiens	5457607	5457607	201	73159	310.5x	25
SAMN20301995	GCA_022737455.1	ASM2273745v1	2016-07-25	Mozambique	stool sample	Homo sapiens	4635994	4635994	364	25640	496.5x	56
SAMN20301679	GCA_022739435.1	ASM2273943v1	2016-07-07	Mozambique	stool sample	Homo sapiens	3948414	3948414	1277	3779	414.8x	300
SAMN20301467	GCA_022740015.1	ASM2274001v1	2016-06-23	Mozambique	stool sample	Homo sapiens	3283339	3283339	1366	2646	542.9x	370
SAMN20301154	GCA_022743845.1	ASM2274384v1	2016-08-30	Mozambique	stool sample	Homo sapiens	4724791	4724791	138	63660	480.5x	26
SAMN25144067	GCF_024328725.2	ASM2432872v2	2017-10-01	USA	gut intramural cavernous fistulous tract (CavFT) microlesion	Homo sapiens	4946368	4946368	1	4946368	184.0x	1
SAMN28944503	GCF_024463095.1	ASM2446309v1		USA	fecal sample	Homo sapiens	5475312	5475312	503	361628	100.0x	5
SAMN19416441	GCA_024539735.1	ASM2453973v1	2018-09-19	India	gut wall	Homo sapiens	5849257	5849257	44	467940	50.0x	4
SAMN18871204	GCA_025544175.1	ASM2554417v1	2018-02-06	United Kingdom	fecal sample from a healthy donor for a colon model experiment with hylon	Homo sapiens	4706058	4706058	28	261514	2.9x	7
SAMN31100333	GCA_025757725.1	ASM2575772v1	2021	South Korea	feces	Homo sapiens	4848511	4848511	1	4848511	11.0x	1
SAMN31110486	GCA_026339455.1	ASM2633945v1	2022-01-19	USA	mouse gut	Mouse	4382981	4372476	1041	7326	12.0x	156
SAMN33716996	GCF_029369685.1	ASM2936968v1	2021-03-24	China	feces	Homo sapiens	5493583	5493583	2	5393960	100.0x	1
SAMN34353528	GCA_029983385.1	ASM2998338v1	2021/2022	USA	Anal Gland secretions	Cat	3322598	3322598	510	7600	1.0x	145
SAMN36703641	GCA_030839525.1	ASM3083952v1	missing	USA	feces	Homo sapiens	4512812	4512812	417	15103		92
SAMN36703631	GCA_030839725.1	ASM3083972v1	missing	USA	feces	Homo sapiens	4293293	4293293	238	29168		50
SAMN36703778	GCA_030842445.1	ASM3084244v1	missing	USA	feces	Homo sapiens	4752677	4752677	46	166767		10
SAMN36703763	GCA_030842705.1	ASM3084270v1	missing	USA	feces	Homo sapiens	4338155	4338155	233	28388		54
SAMN36703707	GCA_030843875.1	ASM3084387v1	missing	USA	feces	Homo sapiens	4410710	4410710	475	12731		104
SAMN36703664	GCA_030844705.1	ASM3084470v1	missing	USA	feces	Homo sapiens	4586771	4586771	49	134207		10
SAMN37875516	GCF_033550005.1	ASM3355000v1	2011	Canada	stool	Homo sapiens	4841894	4841894	79	243096	118.7x	7
SAMN37948522	GCA_034088085.1	ASM3408808v1	2020	Canada	feces	Pig	4667051	4667051	31	261728	57.2x	7
SAMN37949135	GCA_034114845.1	ASM3411484v1	2020	Canada	feces	Pig	4672538	4672538	52	130959	30.3x	14
SAMN37949011	GCA_034117285.1	ASM3411728v1	2020	Canada	feces	Pig	4619379	4619379	58	140507	25.7x	10
SAMN37949549	GCA_034167835.1	ASM3416783v1	2020	Canada	feces	Pig	4577250	4577250	53	123824	19.0x	12
SAMN38021942	GCA_036550265.1	ASM3655026v1	not applicable	USA	stool	Homo sapiens	4471930	4471930	117	62804		24
SAMN38021848	GCA_036552185.1	ASM3655218v1	not applicable	USA	stool	Homo sapiens	4584322	4584322	50	146626		11
SAMN38172464	GCA_037065555.1	ASM3706555v1	2021-01-26	Austria	human gut	Homo sapiens	4393988	4393988	38	212142	30.0x	7
SAMN37825157	GCA_037240375.1	ASM3724037v1	2019-05-14	Germany	stool	Homo sapiens	4612841	4612841	200	42407	8.0x	38
SAMN37825140	GCA_037241185.1	ASM3724118v1	2015-09-29	Germany	stool	Homo sapiens	4751877	4751877	129	68606	40.0x	21
SAMN37825961	GCA_037256585.1	ASM3725658v1	2015-11-02	Germany	stool	Homo sapiens	4690723	4690723	45	153516	196.0x	10
SAMN37826159	GCA_037262825.1	ASM3726282v1	2016-02-09	Germany	stool	Homo sapiens	4603378	4603378	138	67669	20.0x	21
SAMN37826265	GCA_037265365.1	ASM3726536v1	2015-09-27	Germany	stool	Homo sapiens	4718160	4718160	38	200791	101.0x	9
SAMN37828267	GCA_037342965.1	ASM3734296v1	2016-07-31	Germany	stool	Homo sapiens	4749291	4749291	105	80326	14.0x	19
SAMN37828089	GCA_037348355.1	ASM3734835v1	2016-07-26	Germany	stool	Homo sapiens	4764578	4764578	54	151866	24.0x	10
SAMN37828758	GCA_037353065.1	ASM3735306v1	2016-04-27	Germany	stool	Homo sapiens	4726571	4726571	45	204344	157.0x	8
SAMN37828914	GCA_037366865.1	ASM3736686v1	2016-08-17	Germany	stool	Homo sapiens	4641657	4641657	67	124456	25.0x	13
SAMN37829023	GCA_037412775.1	ASM3741277v1	2016-04-12	Germany	stool	Homo sapiens	4655194	4655194	120	74291	8.0x	22
SAMD00543635	GCF_040364965.1	ASM4036496v1	missing	Japan	Human feces	Homo sapiens	5050773	5050773	77	111189	276.0x	15
SAMN40593510	GCF_041225985.1	ASM4122598v1	2021-08-10	China	Caecal content of wild mouse	Mus musculus	4850161	4849761	51	216380	100.0x	9
SAMN43071563	GCA_041324395.1	ASM4132439v1	2024-09-18	China	feces	Homo sapiens	5047968	5047968	5	987822	13.0x	2
SAMN43071562	GCA_041324715.1	ASM4132471v1	2024-09-18	China	feces	Homo sapiens	4719960	4719960	36	241142	7.0x	7
SAMN43071561	GCA_041325555.1	ASM4132555v1	2024-09-18	China	feces	Homo sapiens	5040278	5040278	1	5040278	153.0x	1
SAMN43071571	GCA_041326315.1	ASM4132631v1	2024-09-18	China	feces	Homo sapiens	5039184	5039184	5	3546855	14.0x	1
SAMN43071574	GCA_041327075.1	ASM4132707v1	2024-09-18	China	feces	Homo sapiens	5263082	5263082	2	4923125	48.0x	1
SAMN43071573	GCA_041330215.1	ASM4133021v1	2024-09-18	China	feces	Homo sapiens	5006731	5006731	24	411284	7.0x	4
SAMN43071572	GCA_041330455.1	ASM4133045v1	2024-09-18	China	feces	Homo sapiens	5119024	5119024	5	1036439	410.0x	2
SAMN43071568	GCA_041331285.1	ASM4133128v1	2024-09-18	China	feces	Homo sapiens	4604889	4604889	68	99987	5.0x	15
SAMN43071567	GCA_041332445.1	ASM4133244v1	2024-09-18	China	feces	Homo sapiens	5084509	5084509	24	799494	26.0x	2
SAMN43071566	GCA_041332795.1	ASM4133279v1	2024-09-18	China	feces	Homo sapiens	4931372	4931372	7	1281169	12.0x	2
SAMN12406386	GCA_009774835.1	ASM977483v1	2024-04-18	Australia	feces	Mouse	4866783	4866063	71	96399	38.0x	16

## Sheet: Table S4
Table S4 The KEGG functional categories for 213 core genes within P. distasonis
Main_Category	Gene Count
09101 Carbohydrate metabolism	137
09105 Amino acid metabolism	84
09108 Metabolism of cofactors and vitamins	57
09102 Energy metabolism	51
09104 Nucleotide metabolism	35
09107 Glycan biosynthesis and metabolism	33
09124 Replication and repair	25
09132 Signal transduction	25
09122 Translation	20
09103 Lipid metabolism	18
09110 Biosynthesis of other secondary metabolites	18
09106 Metabolism of other amino acids	15
09131 Membrane transport	13
09145 Cellular community - prokaryotes	12
09123 Folding, sorting and degradation	11
09111 Xenobiotics biodegradation and metabolism	11
09109 Metabolism of terpenoids and polyketides	8
09143 Cell growth and death	8
09171 Infectious disease: bacterial	7
09154 Digestive system	7
09161 Cancer: overview	7
09151 Immune system	6
09175 Drug resistance: antimicrobial	5
09152 Endocrine system	5
09166 Cardiovascular disease	4
09141 Transport and catabolism	4
09156 Nervous system	3
09164 Neurodegenerative disease	2
09176 Drug resistance: antineoplastic	2
09159 Environmental adaptation	2
09162 Cancer: specific types	1
09158 Development and regeneration	1
09167 Endocrine and metabolic disease	1
09149 Aging	1
09125 Information processing in viruses	1

## Sheet: Table S5
Table S5 Nutrient composition of milk replacer and stater of in vitro fermentation (DM basis, %)
Items	Milk replacer	Stater
DM (air dry basis)	96.9	90.62
NDF	/	20.44
ADF	/	9.58
CP	19.25	23.28
EE	15.9	4.07
Ash	7.49	7.41
Ca	0.55	0.59
P	0.58	1.04

## Sheet: Table S6
Table S6 Total gas production and pH over 48 h with varying substrates and treatments
Number	Substrate	Treatment	Gas production, mL/g	pH
1	Milk replacer	Control	120.99	5.18
2	Milk replacer	Control	119.58	5.22
3	Milk replacer	Control	120.02	5.19
4	Milk replacer	Microbe	107.53	5.16
5	Milk replacer	Microbe	111.03	5.17
6	Milk replacer	Microbe	110.78	5.19
7	Mixed	Control	107.16	5.05
8	Mixed	Control	109	5.11
9	Mixed	Control	108.17	5.15
10	Mixed	Microbe	106.71	5.19
11	Mixed	Microbe	109.38	5.19
12	Mixed	Microbe	109.8	5.17
